# Supplementary material for: Comprehensive Analysis of the Complete Mitochondrial Genome of Rehmannia chingii: An Autotrophic Species in the Orobanchaceae Family
Source: Genes (Basel). 2024 Jan 15;15(1):98. doi: 10.3390/genes15010098 (PMC10815111; doi:10.3390/genes15010098)
Supplement: Supplementary file 1 [file genes-15-00098-s001.zip]

Archive with 1 entries (1 files):
- genes-2807561-supplementary.pdf
